# Supplementary material for: In Silico Design of miniACE2 Decoys with In Vitro Enhanced Neutralization Activity against SARS-CoV-2, Encompassing Omicron Subvariants
Source: Int J Mol Sci. 2024 Oct 8;25(19):10802. doi: 10.3390/ijms251910802 (PMC11476394; doi:10.3390/ijms251910802)
Supplement: Supplementary file 1 [file ijms-25-10802-s001.zip]

Archive with 9 entries (8 files):
- Supplementary files/
- Supplementary files/Supplementary figure 1..tif
- Supplementary files/Supplementary figure 2.tif.png
- Supplementary files/Supplementary figure 3..jpg
- Supplementary files/Supplementary figure 4..jpg
- Supplementary files/Supplementary figure 5..pdf
- Supplementary files/Supplementary figure 6..jpg
- Supplementary files/Supplementary figure 7..jpg
- Supplementary files/Supplementary files ijms-3233904.docx
